# Supplementary material for: High-resolution crystal structure of arthropod Eiger TNF suggests a mode of receptor engagement and altered surface charge within endosomes
Source: Commun Biol. 2019 Aug 6;2:293. doi: 10.1038/s42003-019-0541-0 (PMC6684607; doi:10.1038/s42003-019-0541-0)
Supplement: Supplementary file 3 — Supplementary Data 1 [file 42003_2019_541_MOESM3_ESM.xlsx]

## Sheet: Sheet1
Size exclusion chromatgraphy, Superdex 200 Increase 10/300 GL column (GE Healthcare).
Gel Filtration Standard (Bio-Rad)			SfEiger
Elution volume (ml)	Absorbance at 280 nm (AU)		Elution volume (ml)	Absorbance at 280 nm (AU)
0.997887	0.573		1.0108	1.068
1.03115	0.515		1.0374	1.068
1.06441	0.556		1.064	1.028
1.09768	0.433		1.0906	0.94
1.13094	0.367		1.1172	0.969
1.1642	0.285		1.1438	1.005
1.19746	0.194		1.1704	0.89
1.23073	0.158		1.197	0.834
1.26399	0.07		1.2236	0.829
1.29725	0.024		1.2502	0.721
1.33052	0.052		1.2768	0.654
1.36378	0.001		1.3034	0.605
1.39704	-0.054		1.33	0.597
1.4303	-0.06		1.3566	0.644
1.46357	-0.078		1.3832	0.589
1.49683	-0.102		1.4098	0.506
1.53009	-0.094		1.4364	0.532
1.56336	-0.078		1.463	0.562
1.59662	-0.153		1.48959	0.526
1.62988	-0.09		1.51619	0.496
1.66314	-0.149		1.54279	0.487
1.69641	-0.173		1.56939	0.434
1.72967	-0.19		1.59599	0.437
1.76293	-0.144		1.62259	0.442
1.7962	-0.138		1.64919	0.465
1.82946	-0.144		1.67579	0.471
1.86272	-0.208		1.70239	0.412
1.89598	-0.208		1.72899	0.363
1.92925	-0.197		1.75559	0.435
1.96251	-0.118		1.78219	0.423
1.99577	-0.074		1.80879	0.345
2.02904	-0.139		1.83539	0.365
2.0623	-0.148		1.86199	0.391
2.09556	-0.121		1.88859	0.331
2.12883	-0.136		1.91519	0.29
2.16209	-0.164		1.94179	0.361
2.19535	-0.204		1.96839	0.432
2.22861	-0.222		1.99499	0.424
2.26188	-0.196		2.02159	0.41
2.29514	-0.214		2.04819	0.401
2.3284	-0.263		2.07479	0.429
2.36167	-0.341		2.10139	0.403
2.39493	-0.362		2.12799	0.343
2.42819	-0.298		2.15459	0.344
2.46145	-0.318		2.18119	0.312
2.49472	-0.32		2.20779	0.291
2.52798	-0.349		2.23439	0.225
2.56124	-0.363		2.26099	0.17
2.59451	-0.383		2.28759	0.139
2.62777	-0.391		2.31419	0.102
2.66103	-0.403		2.34079	0.064
2.69429	-0.414		2.36739	0.131
2.72756	-0.432		2.39399	0.169
2.76082	-0.468		2.42059	0.132
2.79408	-0.466		2.44719	0.158
2.82735	-0.393		2.47379	0.125
2.86061	-0.441		2.50039	0.168
2.89387	-0.452		2.52699	0.128
2.92713	-0.412		2.55359	0.118
2.9604	-0.341		2.58019	0.094
2.99366	-0.237		2.60679	0.089
3.02692	-0.215		2.63339	0.103
3.06019	-0.254		2.65999	0.05
3.09345	-0.269		2.68659	0.115
3.12671	-0.26		2.71319	0.113
3.15997	-0.285		2.73979	0.102
3.19324	-0.246		2.76639	0.049
3.2265	-0.216		2.79299	0.043
3.25976	-0.299		2.81959	0.087
3.29303	-0.327		2.84619	0.021
3.32629	-0.44		2.87279	0.01
3.35955	-0.471		2.89939	0.018
3.39281	-0.456		2.92599	0.022
3.42608	-0.453		2.95259	0.07
3.45934	-0.439		2.97919	0.053
3.4926	-0.384		3.00579	0.101
3.52587	-0.431		3.03239	0.112
3.55913	-0.522		3.05899	0.058
3.59239	-0.541		3.08559	0.101
3.62566	-0.476		3.11219	0.082
3.65892	-0.439		3.13879	0.053
3.69218	-0.475		3.16539	0.044
3.72544	-0.513		3.19199	0.058
3.75871	-0.564		3.21859	0.035
3.79197	-0.517		3.24519	0.008
3.82523	-0.358		3.27179	0.045
3.8585	-0.377		3.29839	0.06
3.89176	-0.393		3.32499	0.035
3.92502	-0.492		3.35159	-0.002
3.95828	-0.517		3.37819	0.046
3.99155	-0.453		3.40479	0.077
4.02481	-0.377		3.43139	-0.013
4.05807	-0.303		3.45799	-0.069
4.09134	-0.291		3.48459	-0.113
4.1246	-0.382		3.51119	-0.104
4.15786	-0.392		3.53779	-0.077
4.19112	-0.34		3.56439	-0.081
4.22439	-0.374		3.59099	-0.079
4.25765	-0.353		3.61759	-0.084
4.29091	-0.282		3.64419	-0.112
4.32418	-0.455		3.67079	-0.11
4.35744	-0.517		3.69739	-0.049
4.3907	-0.457		3.72399	-0.043
4.42396	-0.486		3.75059	-0.015
4.45723	-0.466		3.77719	-0.029
4.49049	-0.428		3.80379	-0.039
4.52375	-0.506		3.83039	-0.024
4.55702	-0.508		3.85699	-0.005
4.59028	-0.544		3.88359	0.008
4.62354	-0.446		3.91019	0
4.6568	-0.464		3.93679	-0.085
4.69007	-0.439		3.96339	-0.138
4.72333	-0.459		3.98999	-0.038
4.75659	-0.506		4.01659	0.068
4.78986	-0.56		4.04319	0.055
4.82312	-0.455		4.06979	0.126
4.85638	-0.373		4.09639	0.145
4.88964	-0.373		4.12299	0.126
4.92291	-0.422		4.14959	0.138
4.95617	-0.421		4.17619	0.07
4.98943	-0.332		4.20279	0.085
5.0227	-0.3		4.22939	0.123
5.05596	-0.219		4.25599	0.091
5.08922	-0.242		4.28259	0.014
5.12249	-0.217		4.30919	-0.014
5.15575	-0.186		4.33579	-0.015
5.18901	-0.202		4.36239	-0.077
5.22227	-0.173		4.38899	-0.115
5.25554	-0.237		4.41559	-0.148
5.2888	-0.223		4.44218	-0.137
5.32206	-0.229		4.46878	-0.164
5.35533	-0.351		4.49538	-0.16
5.38859	-0.379		4.52198	-0.123
5.42185	-0.399		4.54858	-0.073
5.45511	-0.338		4.57518	-0.068
5.48838	-0.389		4.60178	-0.107
5.52164	-0.389		4.62838	-0.112
5.5549	-0.364		4.65498	-0.071
5.58817	-0.379		4.68158	-0.095
5.62143	-0.327		4.70818	-0.161
5.65469	-0.312		4.73478	-0.145
5.68795	-0.323		4.76138	-0.124
5.72122	-0.308		4.78798	-0.233
5.75448	-0.314		4.81458	-0.206
5.78774	-0.407		4.84118	-0.03
5.82101	-0.356		4.86778	-0.002
5.85427	-0.277		4.89438	-0.053
5.88753	-0.276		4.92098	-0.116
5.92079	-0.282		4.94758	-0.133
5.95406	-0.312		4.97418	-0.113
5.98732	-0.292		5.00078	-0.158
6.02058	-0.267		5.02738	-0.078
6.05385	-0.182		5.05398	-0.01
6.08711	-0.133		5.08058	-0.001
6.12037	-0.126		5.10718	-0.038
6.15363	-0.228		5.13378	-0.004
6.1869	-0.21		5.16038	0.022
6.22016	-0.171		5.18698	-0.045
6.25342	-0.164		5.21358	-0.08
6.28669	-0.177		5.24018	-0.046
6.31995	-0.163		5.26678	-0.042
6.35321	-0.201		5.29338	-0.028
6.38648	-0.311		5.31998	-0.04
6.41974	-0.284		5.34658	-0.083
6.453	-0.203		5.37318	-0.153
6.48626	-0.183		5.39978	-0.206
6.51953	-0.17		5.42638	-0.197
6.55279	-0.181		5.45298	-0.148
6.58605	-0.147		5.47958	-0.151
6.61932	-0.152		5.50618	-0.132
6.65258	-0.181		5.53278	-0.136
6.68584	-0.104		5.55938	-0.184
6.7191	-0.144		5.58598	-0.274
6.75237	-0.108		5.61258	-0.243
6.78563	-0.128		5.63918	-0.17
6.81889	-0.118		5.66578	-0.164
6.85216	-0.102		5.69238	-0.174
6.88542	-0.054		5.71898	-0.143
6.91868	-0.026		5.74558	-0.139
6.95194	0.043		5.77218	-0.173
6.98521	-0.021		5.79878	-0.217
7.01847	0.07		5.82538	-0.215
7.05173	0.114		5.85198	-0.136
7.085	0.275		5.87858	-0.118
7.11826	0.26		5.90518	-0.129
7.15152	0.328		5.93178	-0.121
7.18478	0.319		5.95838	-0.127
7.21805	0.323		5.98498	-0.17
7.25131	0.328		6.01158	-0.203
7.28457	0.379		6.03818	-0.1
7.31784	0.393		6.06478	-0.073
7.3511	0.228		6.09138	-0.074
7.38436	0.325		6.11798	-0.075
7.41762	0.293		6.14458	-0.011
7.45089	0.291		6.17118	0.007
7.48415	0.408		6.19778	0.006
7.51741	0.456		6.22438	-0.006
7.55068	0.51		6.25098	0.035
7.58394	0.602		6.27758	0.036
7.6172	0.685		6.30418	-0.048
7.65046	0.699		6.33078	-0.124
7.68373	0.822		6.35738	-0.104
7.71699	0.939		6.38398	-0.137
7.75025	1.038		6.41058	-0.197
7.78352	1.253		6.43718	-0.167
7.81678	2.109		6.46378	-0.192
7.85004	11.547		6.49038	-0.216
7.88331	29.919		6.51698	-0.156
7.91657	48.34		6.54358	-0.182
7.94983	71.561		6.57018	-0.209
7.98309	72.124		6.59678	-0.16
8.01636	68.52		6.62338	-0.153
8.04962	59.731		6.64998	-0.174
8.08288	48.398		6.67658	-0.14
8.11615	36.332		6.70318	-0.146
8.14941	32.381		6.72978	-0.11
8.18267	30.572		6.75638	-0.116
8.21593	29.948		6.78298	-0.236
8.2492	30.949		6.80958	-0.172
8.28246	35.307		6.83618	-0.146
8.31572	41.383		6.86278	-0.158
8.34899	46.984		6.88938	-0.058
8.38225	47.955		6.91598	-0.068
8.41551	43.036		6.94258	-0.043
8.44877	39.276		6.96918	-0.045
8.48204	38.226		6.99578	-0.123
8.5153	38.209		7.02238	-0.144
8.54856	38.413		7.04898	-0.129
8.58183	38.414		7.07558	-0.053
8.61509	38.268		7.10218	0.006
8.64835	37.961		7.12878	0.023
8.68161	37.383		7.15538	-0.005
8.71488	36.697		7.18198	-0.072
8.74814	36.183		7.20858	-0.09
8.7814	36.185		7.23518	-0.081
8.81467	36.933		7.26178	-0.087
8.84793	38.967		7.28838	-0.088
8.88119	42.725		7.31498	-0.082
8.91445	48.39		7.34158	-0.093
8.94772	56.41		7.36818	-0.093
8.98098	66.705		7.39478	-0.114
9.01424	79.412		7.42137	-0.112
9.04751	93.846		7.44797	-0.092
9.08077	109.759		7.47457	-0.079
9.11403	126.394		7.50117	-0.106
9.1473	143.47		7.52777	-0.1
9.18056	159.893		7.55437	-0.11
9.21382	175.389		7.58097	-0.144
9.24708	189.223		7.60757	-0.126
9.28035	200.86		7.63417	-0.146
9.31361	210.04		7.66077	-0.122
9.34687	216.467		7.68737	-0.134
9.38014	220.021		7.71397	-0.134
9.4134	220.576		7.74057	-0.137
9.44666	218.257		7.76717	-0.133
9.47992	213.335		7.79377	-0.161
9.51319	206.263		7.82037	-0.145
9.54645	197.131		7.84697	-0.067
9.57971	186.215		7.87357	-0.095
9.61298	174.403		7.90017	-0.114
9.64624	161.902		7.92677	-0.123
9.6795	149.439		7.95337	-0.066
9.71276	137.04		7.97997	-0.104
9.74603	125.138		8.00657	-0.143
9.77929	113.855		8.03317	-0.141
9.81255	103.641		8.05977	-0.085
9.84582	94.56		8.08637	-0.019
9.87908	86.435		8.11297	0.089
9.91234	79.398		8.13957	0.171
9.9456	73.461		8.16617	0.128
9.97887	68.524		8.19277	0.092
10.0121	64.659		8.21937	0.139
10.0454	61.896		8.24597	0.191
10.0787	60.049		8.27257	0.161
10.1119	59.34		8.29917	0.087
10.1452	59.602		8.32577	0.042
10.1784	60.485		8.35237	0.072
10.2117	62.172		8.37897	0.094
10.245	64.375		8.40557	0.041
10.2782	66.953		8.43217	0.076
10.3115	69.548		8.45877	0.034
10.3448	72.231		8.48537	0.002
10.378	74.55		8.51197	0.054
10.4113	76.564		8.53857	0.089
10.4445	78.09		8.56517	0.056
10.4778	78.891		8.59177	0.05
10.5111	79.034		8.61837	-0.024
10.5443	78.418		8.64497	-0.042
10.5776	77.054		8.67157	-0.008
10.6109	75.181		8.69817	-0.009
10.6441	72.568		8.72477	0.066
10.6774	69.425		8.75137	0.061
10.7107	65.747		8.77797	0.006
10.7439	61.774		8.80457	-0.035
10.7772	57.534		8.83117	0.028
10.8104	53.197		8.85777	0
10.8437	48.862		8.88437	0.022
10.877	44.654		8.91097	0.062
10.9102	40.652		8.93757	0.109
10.9435	36.754		8.96417	0.104
10.9768	33.106		8.99077	0.123
11.01	29.915		9.01737	0.118
11.0433	26.928		9.04397	0.057
11.0765	24.208		9.07057	0.02
11.1098	21.834		9.09717	0.061
11.1431	19.619		9.12377	0.147
11.1763	17.757		9.15037	0.158
11.2096	16.109		9.17697	0.119
11.2429	14.549		9.20357	0.089
11.2761	13.193		9.23017	0.145
11.3094	12.03		9.25677	0.109
11.3426	11.009		9.28337	0.14
11.3759	10.065		9.30997	0.156
11.4092	9.299		9.33657	0.205
11.4424	8.733		9.36317	0.223
11.4757	8.42		9.38977	0.182
11.509	8.075		9.41637	0.143
11.5422	8.01		9.44297	0.08
11.5755	8.256		9.46957	-0.019
11.6087	8.8		9.49617	-0.039
11.642	9.52		9.52277	0.02
11.6753	10.768		9.54937	0.067
11.7085	12.252		9.57597	0.068
11.7418	14.313		9.60257	0.103
11.7751	16.904		9.62917	0.162
11.8083	20.058		9.65577	0.172
11.8416	23.959		9.68237	0.123
11.8749	28.653		9.70897	0.196
11.9081	34.197		9.73557	0.161
11.9414	40.544		9.76217	0.142
11.9746	47.739		9.78877	0.18
12.0079	55.889		9.81537	0.173
12.0412	64.935		9.84197	0.151
12.0744	74.381		9.86857	0.145
12.1077	84.683		9.89517	0.195
12.141	95.33		9.92177	0.234
12.1742	106.251		9.94837	0.246
12.2075	117.212		9.97497	0.247
12.2407	127.934		10.0016	0.232
12.274	138.069		10.0282	0.313
12.3073	147.517		10.0548	0.271
12.3405	155.94		10.0814	0.246
12.3738	163.527		10.108	0.233
12.4071	169.639		10.1346	0.335
12.4403	174.523		10.1612	0.406
12.4736	177.964		10.1878	0.403
12.5068	179.704		10.2144	0.395
12.5401	180.148		10.241	0.445
12.5734	179.161		10.2676	0.432
12.6066	176.87		10.2942	0.417
12.6399	173.513		10.3208	0.418
12.6732	169.102		10.3474	0.489
12.7064	163.797		10.374	0.457
12.7397	157.85		10.4006	0.363
12.773	151.513		10.4272	0.351
12.8062	144.799		10.4538	0.311
12.8395	137.998		10.4804	0.325
12.8727	131.294		10.507	0.307
12.906	124.667		10.5336	0.315
12.9393	118.098		10.5602	0.343
12.9725	111.817		10.5868	0.299
13.0058	105.76		10.6134	0.304
13.0391	100.195		10.64	0.345
13.0723	94.849		10.6666	0.415
13.1056	89.848		10.6932	0.404
13.1388	85.058		10.7198	0.396
13.1721	80.668		10.7464	0.387
13.2054	76.659		10.773	0.393
13.2386	72.772		10.7996	0.376
13.2719	68.999		10.8262	0.363
13.3052	65.392		10.8528	0.377
13.3384	61.76		10.8794	0.454
13.3717	58.21		10.906	0.449
13.4049	54.941		10.9326	0.498
13.4382	51.739		10.9592	0.568
13.4715	48.468		10.9858	0.601
13.5047	45.361		11.0124	0.648
13.538	42.4		11.039	0.685
13.5713	39.337		11.0656	0.703
13.6045	36.508		11.0922	0.747
13.6378	33.799		11.1188	0.802
13.671	31.196		11.1454	0.874
13.7043	28.675		11.172	0.958
13.7376	26.299		11.1986	1.014
13.7708	24.033		11.2252	1.088
13.8041	21.85		11.2518	1.067
13.8374	19.902		11.2784	1.046
13.8706	18.039		11.305	1.104
13.9039	16.295		11.3316	1.119
13.9372	14.723		11.3582	1.127
13.9704	13.265		11.3848	1.168
14.0037	11.848		11.4114	1.237
14.0369	10.569		11.438	1.289
14.0702	9.515		11.4646	1.292
14.1035	8.439		11.4912	1.334
14.1367	7.389		11.5178	1.344
14.17	6.525		11.5444	1.387
14.2033	5.836		11.571	1.436
14.2365	5.346		11.5976	1.535
14.2698	4.832		11.6242	1.587
14.303	4.526		11.6508	1.665
14.3363	4.335		11.6774	1.777
14.3696	4.41		11.704	1.839
14.4028	4.838		11.7306	1.9
14.4361	5.628		11.7572	2.021
14.4694	7.087		11.7838	2.072
14.5026	9.102		11.8104	2.184
14.5359	12.055		11.837	2.19
14.5691	15.979		11.8636	2.245
14.6024	21.074		11.8902	2.364
14.6357	27.419		11.9168	2.395
14.6689	34.95		11.9434	2.362
14.7022	43.774		11.97	2.37
14.7355	53.499		11.9966	2.408
14.7687	64.09		12.0232	2.398
14.802	74.991		12.0498	2.443
14.8352	85.927		12.0764	2.43
14.8685	96.47		12.103	2.414
14.9018	106.63		12.1296	2.362
14.935	115.735		12.1562	2.376
14.9683	123.637		12.1828	2.438
15.0016	130.001		12.2094	2.516
15.0348	134.969		12.236	2.497
15.0681	138.342		12.2626	2.465
15.1014	140.033		12.2892	2.46
15.1346	139.979		12.3158	2.49
15.1679	138.373		12.3424	2.519
15.2011	135.355		12.369	2.532
15.2344	131.147		12.3956	2.557
15.2677	126.097		12.4222	2.62
15.3009	120.202		12.4488	2.682
15.3342	113.553		12.4754	2.691
15.3675	106.609		12.502	2.732
15.4007	99.577		12.5286	2.784
15.434	92.654		12.5552	2.887
15.4672	85.901		12.5818	2.906
15.5005	79.411		12.6084	3.01
15.5338	73.2		12.635	3.192
15.567	67.371		12.6616	3.265
15.6003	61.79		12.6882	3.414
15.6336	56.696		12.7148	3.567
15.6668	51.91		12.7414	3.593
15.7001	47.32		12.768	3.703
15.7333	43.094		12.7946	3.812
15.7666	39.053		12.8212	3.99
15.7999	35.4		12.8478	4.041
15.8331	31.817		12.8744	4.179
15.8664	28.542		12.901	4.281
15.8997	25.396		12.9276	4.383
15.9329	22.504		12.9542	4.542
15.9662	19.793		12.9808	4.649
15.9995	17.331		13.0074	4.749
16.0327	15.024		13.034	4.918
16.066	12.926		13.0606	5.008
16.0992	11.01		13.0872	5.163
16.1325	9.221		13.1138	5.254
16.1658	7.653		13.1404	5.357
16.199	6.166		13.167	5.446
16.2323	4.915		13.1936	5.634
16.2656	3.917		13.2202	5.957
16.2988	2.969		13.2468	6.111
16.3321	2.084		13.2734	6.208
16.3653	1.436		13.3	6.355
16.3986	0.908		13.3266	6.498
16.4319	0.573		13.3532	6.673
16.4651	0.595		13.3798	6.845
16.4984	1.044		13.4064	7.028
16.5317	2.169		13.433	7.291
16.5649	4.36		13.4596	7.439
16.5982	7.732		13.4862	7.604
16.6314	12.829		13.5128	7.791
16.6647	20.301		13.5394	7.881
16.698	30.247		13.566	7.986
16.7312	43.117		13.5926	8.113
16.7645	58.423		13.6192	8.351
16.7978	76.233		13.6458	8.454
16.831	95.459		13.6724	8.5
16.8643	115.839		13.699	8.595
16.8975	136.391		13.7256	8.647
16.9308	156.532		13.7522	8.687
16.9641	175.354		13.7788	8.751
16.9973	192.639		13.8054	8.75
17.0306	207.978		13.832	8.797
17.0639	220.775		13.8586	8.705
17.0971	231.049		13.8852	8.721
17.1304	238.283		13.9118	8.755
17.1637	242.549		13.9384	8.725
17.1969	243.59		13.965	8.635
17.2302	241.72		13.9916	8.592
17.2634	236.852		14.0182	8.655
17.2967	229.506		14.0448	8.638
17.33	220.049		14.0714	8.595
17.3632	208.504		14.098	8.557
17.3965	195.845		14.1246	8.467
17.4298	182.172		14.1512	8.433
17.463	168.317		14.1778	8.35
17.4963	154.588		14.2044	8.306
17.5295	141.286		14.231	8.4
17.5628	128.464		14.2576	8.466
17.5961	116.348		14.2842	8.375
17.6293	105.059		14.3108	8.381
17.6626	94.421		14.3374	8.301
17.6959	84.695		14.364	8.213
17.7291	75.625		14.3906	8.123
17.7624	67.315		14.4172	7.984
17.7956	59.683		14.4438	7.979
17.8289	52.827		14.4704	7.839
17.8622	46.357		14.497	7.726
17.8954	40.489		14.5236	7.534
17.9287	35.083		14.5502	7.418
17.962	30.181		14.5768	7.293
17.9952	25.765		14.6034	7.142
18.0285	21.798		14.63	7.046
18.0617	18.269		14.6566	6.93
18.095	15.025		14.6832	6.815
18.1283	12.186		14.7098	6.689
18.1615	9.621		14.7364	6.428
18.1948	7.351		14.763	6.249
18.2281	5.374		14.7896	6.08
18.2613	3.573		14.8161	5.892
18.2946	1.974		14.8427	5.707
18.3279	0.71		14.8693	5.599
18.3611	-0.373		14.8959	5.487
18.3944	-1.406		14.9225	5.296
18.4276	-2.358		14.9491	5.075
18.4609	-3.101		14.9757	4.909
18.4942	-3.753		15.0023	4.77
18.5274	-4.221		15.0289	4.528
18.5607	-4.785		15.0555	4.325
18.594	-5.146		15.0821	4.17
18.6272	-5.569		15.1087	4.033
18.6605	-5.953		15.1353	3.942
18.6937	-6.24		15.1619	3.743
18.727	-6.409		15.1885	3.6
18.7603	-6.644		15.2151	3.472
18.7935	-6.803		15.2417	3.341
18.8268	-6.892		15.2683	3.342
18.8601	-6.994		15.2949	3.24
18.8933	-7.161		15.3215	3.114
18.9266	-7.241		15.3481	2.98
18.9598	-7.28		15.3747	2.846
18.9931	-7.39		15.4013	2.759
19.0264	-7.455		15.4279	2.619
19.0596	-7.462		15.4545	2.539
19.0929	-7.453		15.4811	2.449
19.1262	-7.415		15.5077	2.375
19.1594	-7.436		15.5343	2.319
19.1927	-7.284		15.5609	2.213
19.226	-7.33		15.5875	2.056
19.2592	-7.394		15.6141	2.003
19.2925	-7.374		15.6407	1.896
19.3257	-7.321		15.6673	1.828
19.359	-7.132		15.6939	1.792
19.3923	-6.992		15.7205	1.704
19.4255	-6.886		15.7471	1.63
19.4588	-6.821		15.7737	1.533
19.4921	-6.678		15.8003	1.524
19.5253	-6.431		15.8269	1.508
19.5586	-6.127		15.8535	1.464
19.5918	-5.656		15.8801	1.445
19.6251	-4.73		15.9067	1.413
19.6584	-3.161		15.9333	1.377
19.6916	-0.831		15.9599	1.28
19.7249	3.041		15.9865	1.211
19.7582	8.977		16.0131	1.136
19.7914	17.098		16.0397	1.136
19.8247	28.014		16.0663	1.105
19.8579	41.935		16.0929	1.144
19.8912	58.67		16.1195	1.133
19.9245	77.767		16.1461	1.093
19.9577	99.001		16.1727	1.067
19.991	121.308		16.1993	1.004
20.0243	144.244		16.2259	0.962
20.0575	167.126		16.2525	0.943
20.0908	189.441		16.2791	0.975
20.124	210.388		16.3057	1.011
20.1573	230.094		16.3323	1.008
20.1906	247.472		16.3589	0.996
20.2238	262.334		16.3855	0.939
20.2571	274.387		16.4121	0.961
20.2904	283.022		16.4387	0.943
20.3236	288.056		16.4653	0.93
20.3569	289.353		16.4919	0.885
20.3902	287.161		16.5185	0.786
20.4234	281.181		16.5451	0.733
20.4567	271.958		16.5717	0.662
20.4899	259.617		16.5983	0.655
20.5232	244.748		16.6249	0.661
20.5565	228.39		16.6515	0.553
20.5897	211.024		16.6781	0.602
20.623	193.439		16.7047	0.656
20.6563	175.462		16.7313	0.559
20.6895	157.916		16.7579	0.534
20.7228	140.796		16.7845	0.482
20.756	124.924		16.8111	0.558
20.7893	110.132		16.8377	0.559
20.8226	96.483		16.8643	0.535
20.8558	84.108		16.8909	0.515
20.8891	72.963		16.9175	0.466
20.9224	62.979		16.9441	0.442
20.9556	54.093		16.9707	0.428
20.9889	46.377		16.9973	0.436
21.0221	39.828		17.0239	0.402
21.0554	34.083		17.0505	0.354
21.0887	29.213		17.0771	0.35
21.1219	25.135		17.1037	0.366
21.1552	21.676		17.1303	0.398
21.1885	19.018		17.1569	0.352
21.2217	16.846		17.1835	0.288
21.255	15.022		17.2101	0.294
21.2883	13.539		17.2367	0.306
21.3215	12.39		17.2633	0.258
21.3548	11.437		17.2899	0.27
21.388	10.772		17.3165	0.331
21.4213	10.23		17.3431	0.339
21.4546	9.66		17.3697	0.37
21.4878	9.138		17.3963	0.386
21.5211	8.492		17.4229	0.396
21.5544	7.902		17.4495	0.339
21.5876	7.029		17.4761	0.345
21.6209	6.364		17.5027	0.414
21.6541	5.506		17.5293	0.387
21.6874	4.492		17.5559	0.263
21.7207	3.492		17.5825	0.238
21.7539	2.504		17.6091	0.234
21.7872	1.5		17.6357	0.221
21.8205	0.57		17.6623	0.193
21.8537	-0.449		17.6889	0.192
21.887	-1.509		17.7155	0.19
21.9202	-2.494		17.7421	0.252
21.9535	-3.298		17.7687	0.193
21.9868	-4.034		17.7953	0.144
22.02	-4.783		17.8219	0.132
22.0533	-5.478		17.8485	0.122
22.0866	-6.062		17.8751	0.181
22.1198	-6.626		17.9017	0.165
22.1531	-7.081		17.9283	0.151
22.1863	-7.502		17.9549	0.139
22.2196	-7.831		17.9815	0.139
22.2529	-8.095		18.0081	0.153
22.2861	-8.355		18.0347	0.153
22.3194	-8.63		18.0613	0.102
22.3527	-8.892		18.0879	0.15
22.3859	-8.948		18.1145	0.251
22.4192	-9.058		18.1411	0.233
22.4525	-8.973		18.1677	0.217
22.4857	-9.126		18.1943	0.17
22.519	-9.212		18.2209	0.153
22.5522	-9.31		18.2475	0.137
22.5855	-9.408		18.2741	0.159
22.6188	-9.371		18.3007	0.142
22.652	-9.45		18.3273	0.28
22.6853	-9.396		18.3539	0.366
22.7186	-9.472		18.3805	0.343
22.7518	-9.491		18.4071	0.311
22.7851	-9.628		18.4337	0.311
22.8183	-9.625		18.4603	0.308
22.8516	-9.544		18.4869	0.316
22.8849	-9.532		18.5135	0.326
22.9181	-9.568		18.5401	0.315
22.9514	-9.564		18.5667	0.292
22.9847	-9.595		18.5933	0.29
23.0179	-9.616		18.6199	0.209
23.0512	-9.558		18.6465	0.222
23.0844	-9.491		18.6731	0.144
23.1177	-9.511		18.6997	0.133
23.151	-9.539		18.7263	0.131
23.1842	-9.521		18.7529	0.152
23.2175	-9.523		18.7795	0.136
23.2508	-9.572		18.8061	0.123
23.284	-9.485		18.8327	0.127
23.3173	-9.562		18.8593	0.145
23.3505	-9.621		18.8859	0.16
23.3838	-9.648		18.9125	0.165
23.4171	-9.592		18.9391	0.162
23.4503	-9.457		18.9657	0.181
23.4836	-9.325		18.9923	0.184
23.5169	-9.321		19.0189	0.152
23.5501	-9.397		19.0455	0.188
23.5834	-9.541		19.0721	0.212
23.6167	-9.457		19.0987	0.2
23.6499	-9.445		19.1253	0.201
23.6832	-9.495		19.1519	0.19
23.7164	-9.56		19.1785	0.154
23.7497	-9.678		19.2051	0.256
23.783	-9.72		19.2317	0.209
23.8162	-9.737		19.2583	0.176
23.8495	-9.779		19.2849	0.176
23.8828	-9.828		19.3115	0.178
23.916	-9.839		19.3381	0.243
23.9493	-9.807		19.3647	0.242
23.9825	-9.7		19.3913	0.234
24.0158	-9.674		19.4179	0.258
24.0491	-9.641		19.4445	0.182
24.0823	-9.518		19.4711	0.223
			19.4977	0.262
			19.5243	0.232
			19.5509	0.232
			19.5775	0.305
			19.6041	0.287
			19.6307	0.254
			19.6573	0.313
			19.6839	0.237
			19.7105	0.215
			19.7371	0.224
			19.7637	0.205
			19.7903	0.199
			19.8169	0.227
			19.8435	0.248
			19.8701	0.187
			19.8967	0.193
			19.9233	0.256
			19.9499	0.213
			19.9765	0.174
			20.0031	0.163
			20.0297	0.148
			20.0563	0.151
			20.0829	0.126
			20.1095	0.074
			20.1361	0.049
			20.1627	0.132
			20.1893	0.207
			20.2159	0.149
			20.2425	0.179
			20.2691	0.138
			20.2957	0.087
			20.3223	0.084
			20.3489	0.11
			20.3755	0.204
			20.4021	0.257
			20.4287	0.191
			20.4553	0.212
			20.4819	0.23
			20.5085	0.205
			20.5351	0.201
			20.5617	0.258
			20.5883	0.21
			20.6149	0.2
			20.6415	0.176
			20.6681	0.163
			20.6947	0.101
			20.7213	0.074
			20.7479	0.068
			20.7745	-0.016
			20.8011	-0.076
			20.8277	-0.004
			20.8543	-0.036
			20.8809	-0.059
			20.9075	-0.005
			20.9341	-0.012
			20.9607	-0.083
			20.9873	-0.103
			21.0139	-0.04
			21.0405	-0.069
			21.0671	-0.052
			21.0937	-0.02
			21.1203	-0.031
			21.1469	-0.078
			21.1735	-0.076
			21.2001	-0.078
			21.2267	-0.024
			21.2533	-0.062
			21.2799	-0.059
			21.3065	-0.044
			21.3331	-0.043
			21.3597	-0.029
			21.3863	-0.033
			21.4129	0.078
			21.4395	0.095
			21.4661	0.013
			21.4927	-0.022
			21.5193	-0.093
			21.5459	0.013
			21.5725	0.023
			21.5991	0.009
			21.6257	0.051
			21.6523	0.046
			21.6789	0.053
			21.7055	0.017
			21.7321	-0.012
			21.7587	-0.016
			21.7853	-0.077
			21.8119	-0.025
			21.8385	-0.001
			21.8651	0.009
			21.8917	-0.057
			21.9183	-0.091
			21.9449	-0.072
			21.9715	-0.109
			21.9981	-0.112
			22.0247	-0.063
			22.0513	-0.032
			22.0779	-0.052
			22.1045	-0.081
			22.1311	-0.135
			22.1577	-0.115
			22.1843	-0.151
			22.2109	-0.128
			22.2375	-0.093
			22.2641	-0.068
			22.2907	-0.058
			22.3173	-0.081
			22.3439	-0.089
			22.3705	-0.095
			22.3971	-0.099
			22.4237	0.053
			22.4503	0.132
			22.4769	0.073
			22.5035	0.079
			22.5301	0.032
			22.5567	0.031
			22.5833	0.071
			22.6099	-0.022
			22.6365	-0.03
			22.6631	0.001
			22.6897	0.006
			22.7163	0.027
			22.7429	-0.028
			22.7695	-0.131
			22.7961	-0.233
			22.8227	-0.175
			22.8493	-0.163
			22.8759	-0.141
			22.9025	-0.202
			22.9291	-0.151
			22.9557	-0.057
			22.9823	-0.096
			23.0089	-0.096
			23.0355	-0.101
			23.0621	-0.139
			23.0887	-0.084
			23.1153	-0.052
			23.1419	-0.115
			23.1685	-0.143
			23.1951	-0.082
			23.2217	-0.063
			23.2483	-0.128
			23.2749	-0.113
			23.3015	-0.069
			23.3281	-0.069
			23.3547	-0.157
			23.3813	-0.194
			23.4079	-0.166
			23.4345	-0.13
			23.4611	-0.027
			23.4877	-0.003
			23.5143	-0.017
			23.5409	-0.059
			23.5675	-0.096
			23.5941	-0.106
			23.6207	-0.059
			23.6473	-0.042
			23.6739	-0.059
			23.7005	-0.057
			23.7271	-0.107
			23.7537	-0.052
			23.7803	-0.134
			23.8069	-0.148
			23.8335	-0.164
			23.8601	-0.155
			23.8867	-0.131
			23.9133	-0.153
			23.9399	-0.173
			23.9665	-0.22
			23.9931	-0.208
			24.0197	-0.216
